# Supplementary material for: Bio-inspired design of ice-retardant devices based on benthic marine invertebrates: the effect of surface texture
Source: PeerJ. 2014 Sep 23;2:e588. doi: 10.7717/peerj.588 (PMC4179385; doi:10.7717/peerj.588)
Supplement: Supplemental Information 2 [file peerj-02-588-s002.gz]

Archive with 106 entries (100 files):
- frosty-STL/20111207/grid.stl
- frosty-STL/20111207/cones.stl
- frosty-STL/20111207/valleys.stl
- frosty-STL/20111207/striped.stl
- frosty-STL/20120208/conesh3(.75height).stl
- frosty-STL/20120208/cones6(.5rad4.0spacing).stl
- frosty-STL/20120208/Control.stl
- frosty-STL/20120208/cones5(.5rad3.0spacing).stl
- frosty-STL/20120208/cones4(.5rad2.5spacing).stl
- frosty-STL/20120208/cones3(.5rad2.0spacing).stl
- frosty-STL/20120208/conesh1(.25height).stl
- frosty-STL/20120208/conesh4(1.0height).stl
- frosty-STL/20120208/conesh2(.5height).stl
- frosty-STL/20120208/cones2(.5rad1.5spacing).stl
- frosty-STL/20120208/cones1(.5rad1.0spacing).stl
- frosty-STL/20120214/grid4(0.5x0.5,0.5height,2.0gap).stl
- frosty-STL/20120214/cones6(.5rad4.0spacing).stl
- frosty-STL/20120214/grid3(0.5x0.5,0.5height,1.5gap).stl
- frosty-STL/20120214/cones5(.5rad3.0spacing).stl
- frosty-STL/20120214/grid2(0.5x0.5,0.5height,1.0gap).stl
- frosty-STL/20120214/cones4(.5rad2.5spacing).stl
- frosty-STL/20120214/cones3(.5rad2.0spacing).stl
- frosty-STL/20120214/grid1(0.5x0.5,0.5height,0.5gap).stl
- frosty-STL/20120214/gridh2(0.5x0.5,0.5height,0.5gap).stl
- frosty-STL/20120214/striped7(1upper4.0lower,0.5depth).stl
- frosty-STL/20120214/gridh4(0.5x0.5,1.0height,0.5gap).stl
- frosty-STL/20120214/gridh1(0.5x0.5,0.25height,0.5gap).stl
- frosty-STL/20120214/gridh3(0.5x0.5,0.75height,0.5gap).stl
- frosty-STL/20120214/CONTROL.stl
- frosty-STL/20120214/conesh3(.75height).stl
- frosty-STL/20120214/conesh4(1.0height).stl
- frosty-STL/20120214/conesh1(.25height).stl
- frosty-STL/20120214/striped6(1upper3.0lower,0.5depth).stl
- frosty-STL/20120214/striped5(1upper2.5lower,0.5depth).stl
- frosty-STL/20120214/conesh2(.5height).stl
- frosty-STL/20120214/striped4(1upper2.0lower,0.5depth).stl
- frosty-STL/20120214/cones2(.5rad1.5spacing).stl
- frosty-STL/20120214/striped3(1upper1.5lower,0.5depth).stl
- frosty-STL/20120214/striped2(1upper1.0lower,0.5depth).stl
- frosty-STL/20120214/striped1(1upper0.5lower,0.5depth).stl
- frosty-STL/20120214/stripedh4(1upper0.5lower,1.0depth).stl
- frosty-STL/20120214/stripedh2(1upper0.5lower,0.5depth).stl
- frosty-STL/20120214/stripedh3(1upper0.5lower,0.75depth).stl
- frosty-STL/20120214/stripedh1(1upper0.5lower,0.25depth).stl
- frosty-STL/20120214/cones1(.5rad1.0spacing).stl
- frosty-STL/20120214/grid7(0.5x0.5,0.5height,4.0gap).stl
- frosty-STL/20120214/grid6(0.5x0.5,0.5height,3.0gap).stl
- frosty-STL/20120214/grid5(0.5x0.5,0.5height,2.5gap).stl
- frosty-STL/20120218/README.txt
- frosty-STL/20120218/striped7.stl
- frosty-STL/20120218/CONTROL.stl
- frosty-STL/20120218/grid3.stl
- frosty-STL/20120218/grid2.stl
- frosty-STL/20120218/grid1.stl
- frosty-STL/20120218/gridh1.stl
- frosty-STL/20120218/gridh2.stl
- frosty-STL/20120218/gridh4.stl
- frosty-STL/20120218/striped6.stl
- frosty-STL/20120218/striped5.stl
- frosty-STL/20120218/gridh3.stl
- frosty-STL/20120218/striped4.stl
- frosty-STL/20120218/striped3.stl
- frosty-STL/20120218/striped2.stl
- frosty-STL/20120218/striped1.stl
- frosty-STL/20120218/stripedh3.stl
- frosty-STL/20120218/stripedh4.stl
- frosty-STL/20120218/stripedh1.stl
- frosty-STL/20120218/stripedh2.stl
- frosty-STL/20120218/grid7.stl
- frosty-STL/20120218/grid6.stl
- frosty-STL/20120218/grid5.stl
- frosty-STL/20120218/grid4.stl
- frosty-STL/20120219/README.txt
- frosty-STL/20120219/grid3.stl
- frosty-STL/20120219/grid2.stl
- frosty-STL/20120219/striped7.stl
- frosty-STL/20120219/CONTROL.stl
- frosty-STL/20120219/grid1.stl
- frosty-STL/20120219/gridh1.stl
- frosty-STL/20120219/gridh4.stl
- frosty-STL/20120219/gridh2.stl
- frosty-STL/20120219/gridh3.stl
- frosty-STL/20120219/striped6.stl
- frosty-STL/20120219/striped5.stl
- frosty-STL/20120219/striped4.stl
- frosty-STL/20120219/striped3.stl
- frosty-STL/20120219/striped2.stl
- frosty-STL/20120219/striped1.stl
- frosty-STL/20120219/stripedh4.stl
- frosty-STL/20120219/stripedh3.stl
- frosty-STL/20120219/stripedh1.stl
- frosty-STL/20120219/stripedh2.stl
- frosty-STL/20120219/grid7.stl
- frosty-STL/20120219/grid6.stl
- frosty-STL/20120219/grid5.stl
- frosty-STL/20120219/grid4.stl
- frosty-STL/cones.stl
- frosty-STL/grid.stl
- frosty-STL/striped.stl
- frosty-STL/valley.stl
- frosty-STL/20111207
- frosty-STL/20120208
- frosty-STL/20120214
- frosty-STL/20120218
- frosty-STL/20120219
- frosty-STL
