# Supplementary material for: Bio-inspired design of ice-retardant devices based on benthic marine invertebrates: the effect of surface texture
Source: PeerJ. 2014 Sep 23;2:e588. doi: 10.7717/peerj.588 (PMC4179385; doi:10.7717/peerj.588)
Supplement: Supplemental Information 2 [file peerj-02-588-s002.gz › frosty-STL/20120218/README.txt]

Feb 18 2012 print job notes

1.  Print 4 copies of CONTROL and 1 copy each of grid and striped. 
2.  Please try to give them filenames that Windows 7 doesn't vomit on. 
