# Supplementary material for: Bio-inspired design of ice-retardant devices based on benthic marine invertebrates: the effect of surface texture
Source: PeerJ. 2014 Sep 23;2:e588. doi: 10.7717/peerj.588 (PMC4179385; doi:10.7717/peerj.588)
Supplement: Supplemental Information 3 — This provides the data and R code used to generate Figs. 3–5. It also provides plots showing dots for all the raw measurements in response to a request from Reviewer 2 (P Cziko). [file peerj-02-588-s003.gz]

Archive with 22 entries (19 files):
- peerj4/peerj4.txt
- peerj3/peerj3.R
- peerj4/peerj4sem.pdf
- peerj4/peerj4raw.pdf
- peerj5/peerj5araw.pdf
- peerj5/peerj5asem.pdf
- peerj3/denny-fig3.txt
- peerj5/peerj5braw.pdf
- peerj3/._peerj3sem.pdf
- peerj5/peerj5bsem.pdf
- peerj5/peerj5b.R
- peerj3
- peerj3/peerj3.csv
- peerj4
- peerj5/peerj5a.R
- peerj5
- peerj5/droplet.csv
- peerj4/peerj4.R
- peerj5/height-geometry.csv
- peerj5/spacing-geometry.csv
- peerj3/peerj3sem.pdf
- peerj3/peerj3raw.pdf
