# Supplementary material for: Bio-inspired design of ice-retardant devices based on benthic marine invertebrates: the effect of surface texture
Source: PeerJ. 2014 Sep 23;2:e588. doi: 10.7717/peerj.588 (PMC4179385; doi:10.7717/peerj.588)
Supplement: Supplemental Information 3 — This provides the data and R code used to generate Figs. 3–5. It also provides plots showing dots for all the raw measurements in response to a request from Reviewer 2 (P Cziko). [file peerj-02-588-s003.gz › peerj4/peerj4.txt]

replicate	stripes		grid		cone		valley	
1	6:20	    	9:30		NA		7:45	
2	8:46		8:20		10:30		7:50	
3	7:55		7:30		7:08		6:45	
4	6:19		4:45		7:43		5:53	
5	5:45		5:30		5:30		5:30	
6	8:40		6:30		8:00		5:45	
7	6:22		4:25		6:50		4:01	
8	7:01		4:30		7:08		6:40
9	8:08		4:50		7:51		7:58
10	7:17		5:56		6:40		5:50
11	9:12		6:22		6:51		7:33
12	9:36		6:25		7:00		8:01
13	9:36		6:46		7:25		4:42
