# Supplementary material for: Bio-inspired design of ice-retardant devices based on benthic marine invertebrates: the effect of surface texture
Source: PeerJ. 2014 Sep 23;2:e588. doi: 10.7717/peerj.588 (PMC4179385; doi:10.7717/peerj.588)
Supplement: Supplemental Information 3 — This provides the data and R code used to generate Figs. 3–5. It also provides plots showing dots for all the raw measurements in response to a request from Reviewer 2 (P Cziko). [file peerj-02-588-s003.gz › peerj3/peerj3.R]

# import stuff
library(dplyr)
library(ggplot2)
library(extrafont)

# load data
rdenny <- read.table('denny-fig3.txt',header=TRUE)

plotorder <- c("water","Iowater","Alcyonium","Sterechinus","Mycale",
               "Odontaster","Phylophora","Isotelia","mud.with.spicules",
               "mud.without.spicules","Homoxanella","Suberite",
               "Saxidomas","Crassostrea","Pisaster","Mytilus")
labels <- c("water"="McMurdo",
            "Iowater"="InstantOcean",
            "Alcyonium"=expression(italic("Alcyonium")),
            "Sterechinus"=expression(italic("Sterechinus")),
            "Mycale"=expression(italic("Mycale")),
            "Odontaster"=expression(italic("Odontaster")),
            "Phylophora"=expression(italic("Phyllophora")),
            "Isotelia"=expression(italic("Isotealia")),
            "mud.with.spicules"="mud with spicules",
            "mud.without.spicules"="mud without spicules",
            "Homoxanella"=expression(italic("Homaxinella")),
            "Suberite"=expression(italic("Suberites")),
            "Saxidomas"=expression(italic("Saxidomas")),
            "Crassostrea"=expression(italic("Crassostrea")),
            "Pisaster"=expression(italic("Pisaster")),
            "Mytilus"=expression(italic("Mytilus")))

dennycolor = "grey70"
uscolor = "grey30"
plotcolors <- c("water"=dennycolor,
                "Iowater"=uscolor,
                "Alcyonium"=dennycolor,
                "Sterechinus"=dennycolor,
                "Mycale"=dennycolor,
                "Odontaster"=dennycolor,
                "Phylophora"=dennycolor,
                "Isotelia"=dennycolor,
                "mud.with.spicules"=dennycolor,
                "mud.without.spicules"=dennycolor,
                "Homoxanella"=dennycolor,
                "Suberite"=dennycolor,
                "Saxidomas"=uscolor,
                "Crassostrea"=uscolor,
                "Pisaster"=uscolor,
                "Mytilus"=uscolor)


library(dplyr)
grouped <- group_by(rdenny,organism)
denny <- summarise(grouped,
                   prop = mean(nucleated)/5,
                   sd.prop = sd(nucleated)/5,
                   count = n(),
                   sem.prop = sd.prop/sqrt(count))

rus <- read.csv("peerj3.csv",header=TRUE)
usgrouped <- group_by(rus,organism)
us <- summarise(usgrouped,
                prop = mean(formed)/5,
                sd.prop = sd(formed)/5,
                count = n(),
                sem.prop = sd.prop/sqrt(count))
    
data <- merge(denny,us,all=TRUE)
data$organism = factor(data$organism,plotorder)

library(ggplot2)
minwidth = 0.01
dodge = position_dodge()
limits = aes(x=organism,ymax=prop+minwidth+2*sem.prop,ymin=prop+minwidth-2*sem.prop)

fig <- ggplot(data,aes(x=organism,y=prop+minwidth,fill=organism))+
    geom_bar(stat="identity")+
    geom_errorbar(limits,width=0.1,position=dodge)+
    #geom_abline(intercept=0,slope=0,color="grey50")+
    scale_x_discrete(labels=labels)+
    scale_fill_manual(values=plotcolors)+
    ylab("proportion forming ice")+ylim(-0.05,1.05)+
    xlab("")+
    theme_bw()+
    theme(legend.position="none",
          text=element_text(size=8,family="Helvetica"),
          panel.grid.major=element_blank(),
          panel.grid.minor=element_blank(),
          axis.text.x=element_text(angle=45,vjust=1,hjust=1))

# add annotations
fig <- fig +
    annotate("text",label="this study",x=14.0,y=1.04,size=2)+
    annotate("text",label="controls",x=1.5,y=0.06,size=2)#+
    #annotate("text",label="Denny et al. 2011",x=9,y=0.2,size=2)

ggsave('peerj3sem.pdf',fig,width=3,height=3)


# make raw plot for reviewer 2
fig3raw <- ggplot(rus,aes(x=organism,y=formed))+geom_point()+
    xlab("organism")+ylab("beakers with nucleation ocurring")+
    theme(legend.position="none",
          axis.text.x=element_text(angle=45,vjust=1,hjust=1))
ggsave('peerj3raw.pdf',fig3raw,width=4,height=3)
