# Supplementary material for: Bio-inspired design of ice-retardant devices based on benthic marine invertebrates: the effect of surface texture
Source: PeerJ. 2014 Sep 23;2:e588. doi: 10.7717/peerj.588 (PMC4179385; doi:10.7717/peerj.588)
Supplement: Supplemental Information 3 — This provides the data and R code used to generate Figs. 3–5. It also provides plots showing dots for all the raw measurements in response to a request from Reviewer 2 (P Cziko). [file peerj-02-588-s003.gz › peerj3/denny-fig3.txt]

trial	organism	nucleated	lifted
1	water	0	NA
1	Suberite	5	5
1	Sterechinus	0	2
1	Isotelia	3	1
2	water	0	NA
2	Suberite	5	3
2	Sterechinus	1	1
2	Isotelia	5	2
3	water	0	NA
3	Suberite	5	3
3	Sterechinus	0	1
3	Isotelia	2	2
4	water	0	NA
4	Suberite	5	5
4	Sterechinus	0	0
4	Isotelia	2	1
5	water	0	NA
5	Suberite	5	3
5	Sterechinus	0	1
5	Isotelia	3	2
6	water	0	NA
6	Suberite	5	4
6	Sterechinus	0	0
6	Isotelia	3	0
7	water	0	NA
7	Suberite	5	4
7	Sterechinus	0	0
7	Isotelia	4	2
8	Phylophora	4	2
8	Phylophora	2	1
8	Phylophora	4	1
9	Phylophora	4	2
9	Phylophora	2	1
9	Phylophora	4	1
10	Phylophora	3	0
10 	Phylophora	2	0
10	Phylophora	3	0
11	Phylophora	3	2
11	Phylophora 	2	0
11	Phylophora	2	0
12	mud.with.spicules	4	0
12	mud.with.spicules	4	0
12	mud.with.spicules	4	0
13	mud.with.spicules	3	0
13	mud.with.spicules	3	0
13	mud.with.spicules	5	0
13	mud.with.spicules	4	0
13	mud.with.spicules	4	0 
14 	mud.without.spicules	4	0
14 	mud.without.spicules	5	0
14 	mud.without.spicules	4	0
14 	mud.without.spicules	4	1
14 	mud.without.spicules	3	0
15	Homoxanella	4	NA
15	Homoxanella	4	NA
15	Homoxanella	5	NA
15	Homoxanella	4	NA
15	Homoxanella	4	NA
15	Homoxanella	4	NA
16	Odontaster	2	0
16	Odontaster	1	0
16	Odontaster	2	0
17	Odontaster	1	0
17	Odontaster	1	0
17	Odontaster	1	0
18	Alcyonium	0	0	
18	Alcyonium	0	0
18	Alcyonium	0	0
19	Alcyonium	0	0
19	Alcyonium	0	0
19	Alcyonium	0	0
20	Mycale	1	0
20	Mycale	0	0
20	Mycale	0	0
21	Mycale	1	0
21	Mycale	1	0
21	Mycale	1	0
