# Supplementary material for: Bio-inspired design of ice-retardant devices based on benthic marine invertebrates: the effect of surface texture
Source: PeerJ. 2014 Sep 23;2:e588. doi: 10.7717/peerj.588 (PMC4179385; doi:10.7717/peerj.588)
Supplement: Supplemental Information 3 — This provides the data and R code used to generate Figs. 3–5. It also provides plots showing dots for all the raw measurements in response to a request from Reviewer 2 (P Cziko). [file peerj-02-588-s003.gz › peerj3/peerj3.csv]

organism	tray	formed
Saxidomas	1	5
Crassostrea	1	5
Iowater	1	0
Pisaster	2	5
Mytilus	2	5
Iowater	2	0
Saxidomas	3	5
Crassostrea	3	5
Iowater	3	0
Pisaster	4	5
Mytilus	4	5
Iowater	4	0
Saxidomas	5	5
Crassostrea	5	5
Iowater	5	0
Pisaster	6	5
Mytilus	6	5
Iowater	6	0
