# Supplementary material for: Bio-inspired design of ice-retardant devices based on benthic marine invertebrates: the effect of surface texture
Source: PeerJ. 2014 Sep 23;2:e588. doi: 10.7717/peerj.588 (PMC4179385; doi:10.7717/peerj.588)
Supplement: Supplemental Information 3 — This provides the data and R code used to generate Figs. 3–5. It also provides plots showing dots for all the raw measurements in response to a request from Reviewer 2 (P Cziko). [file peerj-02-588-s003.gz › peerj5/peerj5a.R]

# imports
library(ggplot2)
library(dplyr)

# load data and geometry
data <- read.csv("droplet.csv",header=TRUE)
melted <- melt(data,id=c("run","code"),value.name="t")
geometry <- read.csv("spacing-geometry.csv",header=TRUE)

# get control means for each run
controls <- filter(melted,code=="C")
gcontrols <- group_by(controls,run)
mcontrols <- summarize(gcontrols,
                       c.t = mean(t,na.rm=TRUE))

# merge back in and compute normalized values
merged <- merge(melted,mcontrols)
merged <- mutate(merged,
                 n.t = t/c.t)
merged$variable = NULL

# merge in geometry
merged <- merge(merged,geometry)

# now make plot
plotdata <- filter(merged,((plate=="grid") | (plate=="stripes")))
plotdata <- mutate(merged,
                   fspacing = as.factor(spacing.mm),
                   plate = factor(plate,levels=c("grid",
                                            "valley","cone","stripes")))
grouped <- group_by(plotdata,fspacing,plate)
result <- summarise(grouped,
                    mean.t = mean(n.t,na.rm=TRUE),
                    sd.t = sd(n.t,na.rm=TRUE),
                    count = n(),
                    sem.t = sd.t/sqrt(count),
                    spacing = median(spacing.mm))
result <- filter(result,((plate=="grid") | (plate=="stripes")))

# make plot
dodge = position_dodge(width=0.45)
limits = aes(x=spacing,ymax=mean.t+2*sem.t,ymin=mean.t-2*sem.t)

fig <- ggplot(result,aes(x=spacing,y=mean.t,fill=plate))+
    geom_bar(stat="identity",position=dodge)+
    geom_errorbar(limits,width=0,position=dodge)+
    geom_abline(intercept=0,slope=0,colour="gray60")+
    xlab("feature spacing, mm")+
    ylab("normalized freeze time")+ylim(0,1.3)+
    scale_x_continuous(breaks=c(0.,0.5,1,1.5,2,2.5,3,4))+
    scale_fill_grey("clarity",limits=c("grid","valley","cone","stripes"))+
    theme_bw()+
    theme(legend.position="none",
          text=element_text(size=8),
          panel.grid.major=element_blank(),
          panel.grid.minor=element_blank())

# add annotation
fig <- fig+
    annotate("text",label="*",x=3.11,y=1.175,size=2)+
    annotate("text",label="**",x=1.89,y=1.175,size=2)

ggsave("peerj5asem.pdf",fig,width=3,height=2)

# Uncomment these to do stats

#sdata <- filter(plotdata,plate=="stripes")
#model1 <- aov(n.t~1,data=sdata)
#model2 <- aov(n.t~fspacing,data=sdata)
#anova(model1,model2)
#TukeyHSD(model2)

#gdata <- filter(plotdata,plate=="grid")
#model1 <- aov(n.t~1,data=gdata)
#model2 <- aov(n.t~fspacing,data=gdata)
#anova(model1,model2)                   
#TukeyHSD(model2)


# make raw plot for reviewer 2
raw <- plotdata
fig5raw <- ggplot(raw,aes(x=spacing.mm,y=t,color=plate))+geom_point()+
    ylab("freeze time, s")+geom_jitter()
ggsave("peerj5araw.pdf",fig5raw,width=4,height=3)
