# Supplementary material for: Bio-inspired design of ice-retardant devices based on benthic marine invertebrates: the effect of surface texture
Source: PeerJ. 2014 Sep 23;2:e588. doi: 10.7717/peerj.588 (PMC4179385; doi:10.7717/peerj.588)
Supplement: Supplemental Information 3 — This provides the data and R code used to generate Figs. 3–5. It also provides plots showing dots for all the raw measurements in response to a request from Reviewer 2 (P Cziko). [file peerj-02-588-s003.gz › peerj5/droplet.csv]

run	code	t1	t2	t3	t4	t5
20120312test2	C	579	618	618	670	779
20120312test2	C	585	632	660	746	750
20120312test2	C	370	438	446	591	635
20120312test2	G1	421	425	584	732	626
20120312test2	G2	520	549	625	641	669
20120312test2	G3	528	548	563	627	436
20120312test2	G4	519	665	668	761	953
20120312test2	G5	564	648	697	724	727
20120312test2	G6	572	682	735	752	776
20120312test2	G7	523	581	685	757	799
20120312test2	S1	458	472	546	594	699
20120312test2	S2	503	533	545	654	836
20120312test2	S3	533	533	590	637	699
20120312test2	S4	549	694	556	637	509
20120312test2	S5	579	594	593	634	753
20120312test2	S6	464	638	596	712	712
20120312test2	S7	393	475	597	693	753
20120312test2	SH1	438	465	606	761	761
20120312test2	SH2	483	505	545	661	691
20120312test2	SH3	536	608	624	663	494
20120312test2	SH4	340	421	691	653	1011
20120314test1	C	417	437	569	580	776
20120314test1	C	500	583	772	825	824
20120314test1	C	955	815	491	458	816
20120314test1	C	819	785	899	959	1040
20120314test1	G1	507	509	668	689	680
20120314test1	G2	742	742	723	614	540
20120314test1	G3	988	625	579	553	517
20120314test1	G4	768	888	934	946	1002
20120314test1	G5	907	870	802	498	498
20120314test1	G6	856	856	559	516	516
20120314test1	G7	835	821	708	492	519
20120314test1	GH1	598	668	828	1031	1011
20120314test1	GH2	638	600	690	903	1040
20120314test1	GH3	929	827	767	840	677
20120314test1	GH4	848	669	780	639	771
20120314test1	S1	449	456	557	587	588
20120314test1	S2	635	767	665	575	506
20120314test1	S3	468	532	512	530	588
20120314test1	S4	962	907	723	448	499
20120314test1	S5	646	371	389	761	1118
20120314test1	S6	424	491	567	1015	1023
20120314test1	S7	890	628	549	427	503
20120314test1	SH1	507	762	593	576	443
20120314test1	SH2	443	443	540	664	650
20120314test1	SH3	498	603	512	680	737
20120314test1	SH4	582	444	527	862	596
20120314test2	C	663	636	556	564	456
20120314test2	C	789	759	713	663	630
20120314test2	C	636	664	718	760	785
20120314test2	C	1016	998	773	780	463
20120314test2	G1	592	634	458	777	798
20120314test2	G2	683	631	519	544	335
20120314test2	G3	579	597	616	663	749
20120314test2	G4	849	726	685	599	617
20120314test2	G5	833	824	773	578	465
20120314test2	G6	574	604	652	813	814
20120314test2	G7	505	667	691	703	911
20120314test2	GH1	988	837	831	793	755
20120314test2	GH2	665	648	648	542	456
20120314test2	GH3	574	676	762	616	381
20120314test2	GH4	552	670	670	573	520
20120314test2	S1	854	737	695	613	604
20120314test2	S2	817	819	657	605	569
20120314test2	S3	811	742	610	602	492
20120314test2	S4	93	779	607	587	454
20120314test2	S5	686	634	522	555	590
20120314test2	S6	748	659	615	598	580
20120314test2	S7	771	754	663	458	395
20120314test2	SH1	720	720	640	587	469
20120314test2	SH2	561	465	423	503	413
20120314test2	SH3	732	532	520	489	499
20120314test2	SH4	388	338	451	550	587
20120314test3	C	NA	484	649	575	701
20120314test3	C	526	550	632	685	810
20120314test3	C	677	677	743	765	918
20120314test3	C	645	655	751	766	859
20120314test3	G1	496	570	592	680	394
20120314test3	G2	464	530	605	654	486
20120314test3	G3	355	504	562	610	659
20120314test3	G4	548	576	660	734	776
20120314test3	G5	386	500	610	684	757
20120314test3	G6	500	530	574	603	653
20120314test3	G7	520	534	597	652	691
20120314test3	GH1	551	599	633	608	712
20120314test3	GH2	406	488	548	548	574
20120314test3	GH3	338	327	351	793	322
20120314test3	GH4	335	442	492	520	752
20120314test3	S1	402	506	564	727	788
20120314test3	S2	533	655	672	692	706
20120314test3	S3	547	633	671	692	692
20120314test3	S4	598	642	699	831	884
20120314test3	S5	718	841	941	970	683
20120314test3	S6	642	661	825	879	879
20120314test3	S7	401	460	554	572	792
20120314test3	SH1	586	639	665	693	740
20120314test3	SH2	475	594	623	654	735
20120314test3	SH3	522	547	561	652	672
20120314test3	SH4	519	547	665	823	837
20120319test1	C	727	872	932	841	651
20120319test1	C	678	713	766	972	1060
20120319test1	C	729	828	875	1045	1094
20120319test1	C	893	944	959	1083	1114
20120319test1	G1	702	760	656	675	939
20120319test1	G2	478	588	649	679	NA
20120319test1	G3	604	626	709	736	794
20120319test1	G4	676	781	829	878	836
20120319test1	G5	579	601	673	900	918
20120319test1	G5	672	685	753	863	903
20120319test1	G7	696	790	803	852	744
20120319test1	GH1	764	780	874	896	983
20120319test1	GH2	653	672	764	784	828
20120319test1	GH3	704	701	801	861	877
20120319test1	GH4	581	683	683	720	746
20120319test1	S1	753	757	811	898	1023
20120319test1	S2	691	837	848	827	584
20120319test1	S3	886	738	708	623	604
20120319test1	S4	1059	1026	878	899	885
20120319test1	S5	839	847	918	930	967
20120319test1	S5	731	894	916	1022	1106
20120319test1	S7	749	767	792	857	962
20120319test1	SH1	669	758	775	848	910
20120319test1	SH2	712	712	857	874	855
20120319test1	SH3	723	641	870	930	1000
20120319test1	SH4	902	684	748	984	1026
20120319test2	C	557	646	646	912	1056
20120319test2	C	577	616	641	819	842
20120319test2	C	764	703	993	1039	1226
20120319test2	C	910	749	808	775	747
20120319test2	G1	706	791	830	855	915
20120319test2	G2	593	620	883	612	934
20120319test2	G3	663	782	841	876	956
20120319test2	G4	843	1098	1046	422	992
20120319test2	G5	645	665	709	817	903
20120319test2	G6	675	701	805	845	1013
20120319test2	G7	601	637	722	821	837
20120319test2	GH1	750	806	964	1076	997
20120319test2	GH2	562	562	1293	785	687
20120319test2	GH3	488	535	627	817	627
20120319test2	GH4	429	429	675	622	676
20120319test2	S1	603	642	677	702	840
20120319test2	S2	601	629	633	720	874
20120319test2	S3	926	703	704	677	690
20120319test2	S4	498	743	859	906	925
20120319test2	S5	1139	811	883	644	669
20120319test2	S6	733	817	922	1041	1083
20120319test2	S7	857	790	713	677	631
20120319test2	SH1	737	819	813	878	1034
20120319test2	SH2	814	784	769	761	600
20120319test2	SH3	867	691	684	628	581
20120319test2	SH4	727	700	633	579	515
20120321test1	C	672	740	851	894	1064
20120321test1	C	449	949	982	1051	1145
20120321test1	C	535	1027	1137	1232	593
20120321test1	C	826	884	886	896	944
20120321test1	G1	693	793	889	902	975
20120321test1	G2	830	781	746	525	490
20120321test1	G3	1036	853	845	839	536
20120321test1	G4	537	1002	1000	1109	1120
20120321test1	G5	905	905	654	661	476
20120321test1	G6	721	821	827	898	1033
20120321test1	G7	991	843	810	455	465
20120321test1	GH1	501	732	536	887	1001
20120321test1	GH2	762	859	788	727	497
20120321test1	GH3	691	721	801	1030	852
20120321test1	GH4	517	635	771	774	904
20120321test1	S1	984	1063	832	804	786
20120321test1	S2	762	763	828	859	924
20120321test1	S3	770	898	899	1047	1131
20120321test1	S4	930	952	952	1175	1455
20120321test1	S5	487	726	924	1014	1188
20120321test1	S6	1227	1401	1104	999	563
20120321test1	S7	1105	1089	827	827	813
20120321test1	SH1	1028	991	937	545	1145
20120321test1	SH2	1010	933	625	546	542
20120321test1	SH3	575	728	808	951	992
20120321test1	SH4	1287	1062	846	828	535
20120321test2	C	412	704	966	1126	667
20120321test2	C	811	818	1059	955	907
20120321test2	C	800	802	873	1034	1044
20120321test2	C	826	874	872	902	998
20120321test2	G1	690	753	838	903	742
20120321test2	G2	718	873	920	947	877
20120321test2	G3	950	794	908	845	811
20120321test2	G4	933	980	1012	1053	1100
20120321test2	G5	731	786	887	887	1070
20120321test2	G6	599	718	713	713	781
20120321test2	G7	641	646	726	934	1034
20120321test2	GH1	820	788	934	902	824
20120321test2	GH2	623	710	751	742	735
20120321test2	GH3	592	615	666	821	949
20120321test2	GH4	545	591	641	706	763
20120321test2	S1	713	708	785	760	938
20120321test2	S2	816	702	689	631	642
20120321test2	S3	1033	861	824	796	758
20120321test2	S4	698	879	902	991	1116
20120321test2	S5	802	839	855	848	1083
20120321test2	S6	781	966	994	964	NA
20120321test2	S7	920	762	751	743	642
20120321test2	SH1	962	1127	1127	1127	914
20120321test2	SH2	666	836	970	916	NA
20120321test2	SH3	775	888	970	1017	NA
20120321test2	SH4	560	588	783	832	978
20120402test1	C	692	1096	1105	1158	1342
20120402test1	C	1209	1444	1584	1635	1676
20120402test1	C	1045	1362	1455	1655	2011
20120402test1	C	833	1032	1243	1064	992
20120402test1	G1	1628	1303	1236	1150	1052
20120402test1	G2	1001	1067	1121	1171	1529
20120402test1	G3	948	988	1023	1086	1158
20120402test1	G4	1390	1390	1519	1794	1890
20120402test1	G5	1276	1088	1088	806	806
20120402test1	G6	811	896	1037	1246	1377
20120402test1	G7	895	1065	1073	1097	1480
20120402test1	GH1	1232	1286	1335	1749	1785
20120402test1	GH2	724	974	1153	1218	1333
20120402test1	GH3	698	900	935	963	992
20120402test1	GH4	885	964	992	899	765
20120402test1	S1	1310	1145	1040	1019	892
20120402test1	S2	951	973	1075	1162	1400
20120402test1	S3	846	902	997	1110	1325
20120402test1	S4	963	1177	1214	1231	1400
20120402test1	S5	826	993	1328	1585	1641
20120402test1	S6	1032	1184	1184	1605	1916
20120402test1	S7	1599	1250	1187	1130	1042
20120402test1	SH1	1385	1161	1097	1052	1230
20120402test1	SH2	1114	1115	1153	1177	1210
20120402test1	SH3	1140	1208	1235	1278	1427
20120402test1	SH4	1171	1194	1268	1492	1552
