# Supplementary material for: Bio-inspired design of ice-retardant devices based on benthic marine invertebrates: the effect of surface texture
Source: PeerJ. 2014 Sep 23;2:e588. doi: 10.7717/peerj.588 (PMC4179385; doi:10.7717/peerj.588)
Supplement: Supplemental Information 3 — This provides the data and R code used to generate Figs. 3–5. It also provides plots showing dots for all the raw measurements in response to a request from Reviewer 2 (P Cziko). [file peerj-02-588-s003.gz › peerj4/peerj4.R]

# imports
library(reshape2)
library(dplyr)
library(ggplot2)
library(extrafont)

# load data
data <- read.table("peerj4.txt",header=TRUE)
areas <- data.frame(variable=c("grid","valley","cone","stripes"),
                    area=c(1800,1290,1030,1520))


# do some rearranging
melted <- melt(data,id=c("replicate"))
melted <- merge(melted,areas,by=c("variable"))
melted <- mutate(melted,
                 seconds = as.numeric(as.POSIXct(strptime(value,format="%M:%S")))-as.numeric(as.POSIXct(strptime("0",format="%S")))
                 )
grouped <- group_by(melted,variable)
result <- summarise(grouped,
                    mean.seconds = mean(seconds,na.rm=TRUE),
                    sd.seconds = sd(seconds,na.rm=TRUE),
                    count = n(),
                    sem.seconds = sd.seconds/sqrt(count),
                    med.area = median(area)
                    )

# test if differences between treatments are significant
model1 <- aov(seconds~variable,data=melted)
summary(model1)

# make plot
dodge <- position_dodge(width=0.9)
limits = aes(x=reorder(variable,mean.seconds),ymax=mean.seconds+2*sem.seconds,ymin=mean.seconds-2*sem.seconds)

fig3 <- ggplot(data=result,aes(x=reorder(variable,mean.seconds),
                   y=mean.seconds,fill=reorder(variable,mean.seconds)))+
    geom_bar(stat="identity")+xlab("")+ylab("freeze time, s")+
    geom_errorbar(limits,width=0,position=dodge)+
    scale_fill_grey()+
    theme_bw()+theme(legend.position="none",
                     text=element_text(size=8),
                     panel.grid.major=element_blank(),
                     panel.grid.minor=element_blank())

# add annotations
#fig3 <- fig3 + geom_text(data=result,inherit.aes=FALSE,
#                         aes(label=med.area,y=75,x=variable),
#                         size=2,colour="red")
fig3 <- fig3 +
    annotate("segment",x=0.5,xend=3.5,y=565,yend=565,
             colour="grey80")+
    annotate("segment",x=1.5,xend=4.5,y=575,yend=575,
             color="grey80")

ggsave("peerj4sem.pdf",fig3,width=3,height=2)


# test if area matters
model2 <- lm(seconds~area,data=melted)


# make raw plot for Reviewer 2
melted$variable <- factor(melted$variable,c("grid","valley","cone","stripes"))
fig3raw <- ggplot(melted,aes(x=variable,y=seconds))+geom_point()+
    ylim(0,650)+xlab("")+ylab("freeze time, s")
ggsave("peerj4raw.pdf",fig3raw,width=5,height=4)
