# Supplementary material for: Bio-inspired design of ice-retardant devices based on benthic marine invertebrates: the effect of surface texture
Source: PeerJ. 2014 Sep 23;2:e588. doi: 10.7717/peerj.588 (PMC4179385; doi:10.7717/peerj.588)
Supplement: Supplemental Information 3 — This provides the data and R code used to generate Figs. 3–5. It also provides plots showing dots for all the raw measurements in response to a request from Reviewer 2 (P Cziko). [file peerj-02-588-s003.gz › peerj5/height-geometry.csv]

code	plate	area.mm2	height.mm
GH1	grid	1050	0.25
GH3	grid	1500	0.5
GH2	grid	1950	0.75
GH4	grid	2400	1
SH4	stripes	910	0.25
SH3	stripes	1220	0.5
SH2	stripes	1530	0.75
SH1	stripes	1840	1
C	control	400	0
