# Supplementary material for: Bio-inspired design of ice-retardant devices based on benthic marine invertebrates: the effect of surface texture
Source: PeerJ. 2014 Sep 23;2:e588. doi: 10.7717/peerj.588 (PMC4179385; doi:10.7717/peerj.588)
Supplement: Supplemental Information 3 — This provides the data and R code used to generate Figs. 3–5. It also provides plots showing dots for all the raw measurements in response to a request from Reviewer 2 (P Cziko). [file peerj-02-588-s003.gz › peerj5/spacing-geometry.csv]

code	plate	area.mm2	spacing.mm
G1	grid	1800	0.5
G2	grid	1300	1
G3	grid	1125	1.5
G4	grid	1044	2
G5	grid	1000	2.5
G6	grid	981	3
G7	grid	949	4
S1	stripes	1220	0.5
S2	stripes	1065	1
S3	stripes	972	1.5
S4	stripes	910	2
S5	stripes	879	2.5
S6	stripes	848	3
S7	stripes	786	4
C	control	400	0
